# Supplementary material for: A Lightweight Radio Propagation Model for Vehicular Communication in Road Tunnels
Source: PLoS One. 2016 Mar 31;11(3):e0152727. doi: 10.1371/journal.pone.0152727 (PMC4816450; doi:10.1371/journal.pone.0152727)
Supplement: S1 Minimal Dataset — (XLSX) [file pone.0152727.s001.xlsx]

## Sheet: SC1
Distance	RSS Measured1	RSS Measured 2
0	0	0
5	-22	-17
10	-38	-40
20	-50	-47
50	-62	-60
100	-67	-67
150	-74	-70
200	-71	-69
250	-75	-74
300	-79	-78
350	-80	-78
400	-85	-83
450	-87	-88
500	-88	-91

## Sheet: SC2 & SC3
Distance	RSS (Measured SC2)	RSS (measured SC3)	Estimated PL	Two Ray	CORNER	FreeSpace
0	0	0
1	-10	-5	6		46.4272	46.4194
2	-17	-7	15.9039	5.56399	52.4478	52.44
3	-12	-20	21.6973	12.6076	55.9696	55.9618
4	-15	-16	25.8078	17.6052	58.4684	58.4606
5	-20	-23	28.9961	21.4816	60.4066	60.3988
6	-29	-25	31.6012	24.6488	61.9902	61.9824
7	-23	-30	33.8037	27.3267	63.3291	63.3214
8	-30	-39	35.7117	29.6464	64.489	64.4812
9	-35	-40	37.3946	31.6925	65.512	65.5043
10	-40	-35	38.9	33.5228	66.4272	66.4194
11	-32	-40	40.2618	35.1785	67.255	67.2473
12	-40	-36	41.5051	36.69	68.0108	68.003
13	-30	-35	42.6487	38.0805	68.7061	68.6983
14	-32	-38	43.7076	39.3679	69.3497	69.342
15	-45	-39	44.6934	40.5664	69.949	69.9412
16	-40	-46	45.6155	41.6876	70.5096	70.5018
17	-35	-35	46.4818	42.7408	71.0362	71.0284
18	-41	-43	47.2985	43.7337	71.5326	71.5249
19	-33	-40	48.071	44.6729	72.0023	71.9945
20	-49	-37	48.8039	45.564	72.4478	72.44
21	-37	-48	49.501	46.4116	72.8716	72.8638
22	-36	-39	50.1657	47.2197	73.2756	73.2679
23	-51	-43	50.8008	47.9919	73.6617	73.654
24	-34	-50	51.4089	48.7312	74.0314	74.0236
25	-50	-49	51.9922	49.4404	74.386	74.3782
26	-41	-44	52.5526	50.1217	74.7267	74.7189
27	-49	-50	53.0919	50.7773	75.0545	75.0467
28	-52	-45	53.6115	51.4091	75.3703	75.3626
29	-49	-42	54.1129	52.0187	75.6751	75.6674
30	-55	-53	54.5973	52.6076	75.9696	75.9618
31	-57	-60	55.0658	53.1773	76.2544	76.2466
32	-58	-62	55.5194	53.7288	76.5302	76.5224
33	-56	-61	55.9591	54.2634	76.7975	76.7897
34	-50	-53	56.3857	54.782	77.0568	77.049
35	-47	-52	56.7998	55.2855	77.3085	77.3008
36	-60	-54	57.2024	55.7749	77.5532	77.5455
37	-55	-53	57.5938	56.2509	77.7912	77.7834
38	-52	-55	57.9749	56.7141	78.0229	78.0151
39	-49	-58	58.346	57.1654	78.2485	78.2407
40	-61	-59	58.7078	57.6052	78.4684	78.4606
41	-65	-61	59.0606	58.0341	78.6829	78.6751
42	-62	-62	59.4049	58.4528	78.8922	78.8844
43	-55	-63	59.7411	58.8615	79.0966	79.0888
44	-57	-64	60.0696	59.2609	79.2962	79.2885
45	-61	-65	60.3907	59.6513	79.4914	79.4837
46	-62	-66	60.7047	60.0331	79.6823	79.6746
47	-67	-65	61.012	60.4067	79.8691	79.8614
48	-59	-64	61.3128	60.7724	80.052	80.0442
49	-72	-66	61.6075	61.1306	80.2311	80.2233
50	-64	-68	61.8961	61.4816	80.4066	80.3988
51	-66	-70	62.1791	61.8256	80.5786	80.5708
52	-66	-71	62.4565	62.1629	80.7473	80.7395
53	-69	-70	62.7287	62.4938	80.9127	80.9049
54	-67	-69	62.9958	62.8185	81.0751	81.0673
55	-68	-69	63.2579	63.1373	81.2344	81.2267
56	-68	-68	63.5154	63.4503	81.3909	81.3832
57	-68	-67	63.7683	63.7578	81.5447	81.5369
58	-69	-66	64.0168	64.0599	81.6957	81.688
59	-65	-66	64.261	64.3569	81.8442	81.8364
60	-64	-67	64.5012	64.6488	81.9902	81.9824
61	-69	-67	64.7374	64.936	82.1338	82.126
62	-64	-65	64.9697	65.2185	82.275	82.2672
63	-63	-65	65.1983	65.4964	82.414	82.4062
64	-62	-66	65.4233	65.77	82.5508	82.543
65	-61	-64	65.6448	66.0393	82.6855	82.6777
66	-60	-64	65.863	66.3046	82.8181	82.8103
67	-59	-63	66.0779	66.5658	82.9487	82.9409
68	-59	-62	66.2895	66.8232	83.0774	83.0696
69	-60	-63	66.4981	67.0768	83.2042	83.1964
70	-60	-64	66.7037	67.3267	83.3291	83.3214
71	-60	-66	66.9064	67.5731	83.4524	83.4446
72	-60	-67	67.1062	67.8161	83.5738	83.5661
73	-61	-68	67.3033	68.0557	83.6936	83.6859
74	-63	-69	67.4977	68.2921	83.8118	83.804
75	-64	-70	67.6895	68.5252	83.9284	83.9206
76	-66	-71	67.8788	68.7553	84.0435	84.0357
77	-68	-72	68.0655	68.9824	84.157	84.1492
78	-68	-73	68.2499	69.2066	84.2691	84.2613
79	-68	-74	68.4319	69.4279	84.3797	84.3719
80	-70	-75	68.6117	69.6464	84.489	84.4812
81	-69	-75	68.7892	69.8622	84.5969	84.5891
82	-69	-76	68.9645	70.0753	84.7035	84.6957
83	-65	-76	69.1377	70.2859	84.8087	84.801
84	-64	-77	69.3088	70.494	84.9128	84.905
85	-63	-78	69.4779	70.6996	85.0156	85.0078
86	-63	-79	69.645	70.9027	85.1172	85.1094
87	-63	-80	69.8102	71.1036	85.2176	85.2098
88	-63	-82	69.9735	71.3021	85.3168	85.3091
89	-62	-80	70.1349	71.4984	85.415	85.4072
90	-60	-78	70.2946	71.6925	85.512	85.5043
91	-60	-77	70.4525	71.8844	85.608	85.6002
92	-60	-76	70.6086	72.0743	85.7029	85.6952
93	-61	-75	70.7631	72.2621	85.7968	85.7891
94	-61	-74	70.9159	72.4479	85.8897	85.882
95	-63	-73	71.0671	72.6317	85.9817	85.9739
96	-64	-71	71.2167	72.8136	86.0726	86.0648
97	-67	-71	71.3648	72.9937	86.1626	86.1548
98	-68	-72	71.5113	73.1718	86.2517	86.2439
99	-68	-72	71.6564	73.3482	86.3399	86.3321
100	-71	-70	71.8	73.5228	86.4272	86.4194
101	-76	-71	71.9422	73.6956	86.5136	86.5058
102	-71	-70	72.0829	73.8668	86.5992	86.5914
103	-70	-69	72.2223	74.0363	86.6839	86.6761
104	-70	-68	72.3604	74.2041	86.7679	86.7601
105	-70	-68	72.4971	74.3704	86.851	86.8432
106	-70	-67	72.6326	74.535	86.9333	86.9255
107	-70	-66	72.7667	74.6981	87.0149	87.0071
108	-69	-65	72.8996	74.8597	87.0957	87.0879
109	-69	-66	73.0313	75.0199	87.1757	87.1679
110	-68	-64	73.1618	75.1785	87.255	87.2473
111	-67	-62	73.2911	75.3357	87.3336	87.3259
112	-66	-65	73.4193	75.4915	87.4115	87.4038
113	-65	-67	73.5463	75.6459	87.4888	87.481
114	-64	-67	73.6722	75.799	87.5653	87.5575
115	-66	-68	73.797	75.9507	87.6411	87.6334
116	-63	-69	73.9207	76.1011	87.7163	87.7086
117	-62	-72	74.0433	76.2502	87.7909	87.7831
118	-63	-75	74.1649	76.3981	87.8648	87.857
119	-63	-75	74.2855	76.5447	87.9381	87.9303
120	-62	-76	74.4051	76.69	88.0108	88.003
121	-62	-75	74.5236	76.8342	88.0829	88.0751
122	-61	-74	74.6412	76.9772	88.1544	88.1466
123	-61	-73	74.7579	77.119	88.2253	88.2175
124	-61	-73	74.8736	77.2597	88.2956	88.2878
125	-61	-73	74.9883	77.3992	88.3654	88.3576
126	-64	-72	75.1022	77.5376	88.4346	88.4268
127	-65	-71	75.2151	77.6749	88.5033	88.4955
128	-65	-71	75.3272	77.8112	88.5714	88.5636
129	-66	-70	75.4384	77.9464	88.639	88.6312
130	-67	-69	75.5487	78.0805	88.7061	88.6983
131	-66	-68	75.6582	78.2136	88.7726	88.7648
132	-67	-68	75.7669	78.3458	88.8387	88.8309
133	-67	-67	75.8747	78.4769	88.9042	88.8964
134	-65	-66	75.9817	78.607	88.9693	88.9615
135	-67	-66	76.088	78.7361	89.0339	89.0261
136	-67	-66	76.1934	78.8644	89.098	89.0902
137	-68	-66	76.2981	78.9916	89.1616	89.1538
138	-67	-67	76.402	79.118	89.2248	89.217
139	-69	-67	76.5052	79.2434	89.2875	89.2797
140	-70	-67	76.6076	79.3679	89.3497	89.342
141	-71	-67	76.7093	79.4916	89.4116	89.4038
142	-72	-67	76.8103	79.6143	89.473	89.4652
143	-72	-67	76.9106	79.7362	89.5339	89.5261
144	-73	-67	77.0101	79.8573	89.5944	89.5866
145	-72	-67	77.109	79.9775	89.6545	89.6468
146	-72	-67	77.2072	80.0969	89.7142	89.7065
147	-71	-68	77.3047	80.2155	89.7735	89.7657
148	-71	-68	77.4016	80.3333	89.8324	89.8246
149	-71	-68	77.4978	80.4502	89.8909	89.8831
150	-72	-68	77.5934	80.5664	89.949	89.9412
151	-70	-68	77.6883	80.6819	90.0067	89.9989
152	-71	-68	77.7827	80.7965	90.0641	90.0563
153	-71	-68	77.8763	80.9105	90.121	90.1132
154	-71	-68	77.9694	81.0236	90.1776	90.1698
155	-69	-68	78.0619	81.1361	90.2338	90.226
156	-69	-69	78.1538	81.2478	90.2897	90.2819
157	-69	-69	78.2451	81.3588	90.3452	90.3374
158	-69	-70	78.3358	81.4691	90.4003	90.3925
159	-71	-70	78.426	81.5787	90.4551	90.4473
160	-71	-70	78.5155	81.6876	90.5096	90.5018
161	-71	-70	78.6046	81.7958	90.5637	90.5559
162	-71	-70	78.693	81.9034	90.6175	90.6097
163	-70	-70	78.781	82.0103	90.6709	90.6632
164	-69	-70	78.8684	82.1165	90.7241	90.7163
165	-69	-71	78.9552	82.2222	90.7769	90.7691
166	-69	-72	79.0416	82.3271	90.8293	90.8216
167	-69	-73	79.1274	82.4315	90.8815	90.8737
168	-69	-74	79.2127	82.5352	90.9334	90.9256
169	-68	-74	79.2975	82.6383	90.9849	90.9771
170	-67	-75	79.3818	82.7408	91.0362	91.0284
171	-65	-76	79.4656	82.8426	91.0871	91.0793
172	-64	-77	79.5489	82.9439	91.1378	91.13
173	-64	-78	79.6317	83.0446	91.1881	91.1803
174	-64	-78	79.7141	83.1448	91.2382	91.2304
175	-63	-78	79.796	83.2443	91.2879	91.2802
176	-62	-78	79.8774	83.3433	91.3374	91.3297
177	-62	-79	79.9583	83.4417	91.3866	91.3789
178	-62	-79	80.0388	83.5396	91.4356	91.4278
179	-62	-80	80.1189	83.6369	91.4842	91.4765
180	-63	-81	80.1985	83.7337	91.5326	91.5249
181	-63	-80	80.2776	83.8299	91.5808	91.573
182	-64	-80	80.3563	83.9256	91.6286	91.6208
183	-65	-79	80.4346	84.0208	91.6762	91.6684
184	-66	-78	80.5125	84.1155	91.7235	91.7158
185	-66	-78	80.5899	84.2097	91.7706	91.7628
186	-66	-77	80.667	84.3033	91.8174	91.8097
187	-66	-77	80.7436	84.3965	91.864	91.8562
188	-67	-76	80.8198	84.4891	91.9103	91.9026
189	-68	-75	80.8956	84.5813	91.9564	91.9486
190	-69	-75	80.971	84.6729	92.0023	91.9945
191	-70	-74	81.046	84.7641	92.0479	92.0401
192	-71	-73	81.1206	84.8548	92.0932	92.0854
193	-72	-74	81.1948	84.9451	92.1383	92.1305
194	-72	-74	81.2687	85.0349	92.1832	92.1754
195	-73	-74	81.3421	85.1242	92.2279	92.2201
196	-74	-75	81.4152	85.213	92.2723	92.2645
197	-75	-75	81.4879	85.3014	92.3165	92.3087
198	-76	-75	81.5603	85.3894	92.3605	92.3527
199	-76	-75	81.6323	85.4769	92.4042	92.3965
200	-75	-75	81.7039	85.564	92.4478	92.44
201	-76	-75	81.7752	85.6506	92.4911	92.4833
202	-77	-75	81.8461	85.7368	92.5342	92.5264
203	-77	-75	81.9166	85.8226	92.5771	92.5693
204	-78	-76	81.9868	85.908	92.6198	92.612
205	-79	-76	82.0567	85.9929	92.6623	92.6545
206	-79	-77	82.1262	86.0775	92.7045	92.6967
207	-80	-77	82.1954	86.1616	92.7466	92.7388
208	-79	-78	82.2643	86.2453	92.7885	92.7807
209	-76	-79	82.3328	86.3286	92.8301	92.8223
210	-75	-79	82.401	86.4116	92.8716	92.8638
211	-74	-79	82.4689	86.4941	92.9128	92.905
212	-73	-77	82.5364	86.5762	92.9539	92.9461
213	-73	-76	82.6037	86.658	92.9948	92.987
214	-72	-75	82.6706	86.7393	93.0355	93.0277
215	-71	-75	82.7372	86.8203	93.076	93.0682
216	-70	-75	82.8035	86.9009	93.1163	93.1085
217	-70	-74	82.8695	86.9812	93.1564	93.1486
218	-69	-73	82.9352	87.0611	93.1963	93.1885
219	-69	-73	83.0006	87.1406	93.2361	93.2283
220	-69	-72	83.0657	87.2197	93.2756	93.2679
221	-69	-72	83.1305	87.2985	93.315	93.3072
222	-69	-72	83.195	87.3769	93.3542	93.3465
223	-69	-71	83.2592	87.455	93.3933	93.3855
224	-68	-70	83.3232	87.5327	93.4321	93.4244
225	-68	-71	83.3868	87.6101	93.4708	93.4631
226	-67	-72	83.4502	87.6871	93.5094	93.5016
227	-68	-71	83.5133	87.7638	93.5477	93.5399
228	-69	-70	83.5761	87.8402	93.5859	93.5781
229	-69	-70	83.6386	87.9162	93.6239	93.6161
230	-69	-69	83.7008	87.9919	93.6617	93.654
231	-70	-69	83.7628	88.0673	93.6994	93.6916
232	-70	-68	83.8246	88.1423	93.7369	93.7292
233	-70	-69	83.886	88.217	93.7743	93.7665
234	-71	-70	83.9472	88.2914	93.8115	93.8037
235	-72	-70	84.0081	88.3655	93.8485	93.8408
236	-73	-70	84.0688	88.4393	93.8854	93.8776
237	-73	-70	84.1292	88.5127	93.9222	93.9144
238	-74	-71	84.1894	88.5859	93.9587	93.9509
239	-75	-72	84.2493	88.6587	93.9951	93.9874
240	-75	-73	84.3089	88.7312	94.0314	94.0236
241	-75	-73	84.3684	88.8035	94.0675	94.0597
242	-76	-74	84.4275	88.8754	94.1035	94.0957
243	-77	-74	84.4864	88.947	94.1393	94.1315
244	-77	-74	84.5451	89.0184	94.175	94.1672
245	-77	-74	84.6036	89.0894	94.2105	94.2027
246	-76	-75	84.6618	89.1602	94.2459	94.2381
247	-76	-75	84.7197	89.2307	94.2811	94.2733
248	-76	-75	84.7775	89.3009	94.3162	94.3084
249	-76	-75	84.835	89.3708	94.3512	94.3434
250	-76	-75	84.8922	89.4404	94.386	94.3782
251	-76	-77	84.9493	89.5097	94.4207	94.4129
252	-76	-77	85.0061	89.5788	94.4552	94.4474
253	-77	-77	85.0627	89.6476	94.4896	94.4818
254	-77	-78	85.119	89.7161	94.5239	94.5161
255	-77	-78	85.1752	89.7844	94.558	94.5502
256	-76	-77	85.2311	89.8524	94.592	94.5842
257	-75	-77	85.2868	89.9201	94.6258	94.6181
258	-74	-77	85.3423	89.9876	94.6596	94.6518
259	-74	-76	85.3976	90.0548	94.6932	94.6854
260	-73	-76	85.4526	90.1217	94.7267	94.7189
261	-72	-76	85.5075	90.1884	94.76	94.7522
262	-72	-75	85.5621	90.2548	94.7932	94.7854
263	-72	-75	85.6165	90.321	94.8263	94.8185
264	-71	-75	85.6708	90.387	94.8593	94.8515
265	-70	-75	85.7248	90.4526	94.8921	94.8843
266	-70	-74	85.7786	90.5181	94.9248	94.917
267	-70	-74	85.8322	90.5832	94.9574	94.9496
268	-70	-74	85.8856	90.6482	94.9899	94.9821
269	-70	-74	85.9389	90.7129	95.0222	95.0144
270	-69	-73	85.9919	90.7773	95.0545	95.0467
271	-69	-73	86.0447	90.8416	95.0866	95.0788
272	-69	-73	86.0973	90.9056	95.1186	95.1108
273	-68	-72	86.1498	90.9693	95.1504	95.1427
274	-68	-71	86.202	91.0328	95.1822	95.1744
275	-68	-70	86.254	91.0961	95.2138	95.2061
276	-67	-70	86.3059	91.1592	95.2454	95.2376
277	-67	-70	86.3576	91.222	95.2768	95.269
278	-68	-70	86.4091	91.2846	95.3081	95.3003
279	-69	-70	86.4604	91.347	95.3393	95.3315
280	-69	-70	86.5115	91.4091	95.3703	95.3626
281	-69	-70	86.5624	91.471	95.4013	95.3935
282	-69	-71	86.6132	91.5328	95.4322	95.4244
283	-69	-71	86.6638	91.5943	95.4629	95.4551
284	-69	-71	86.7142	91.6555	95.4936	95.4858
285	-70	-71	86.7644	91.7166	95.5241	95.5163
286	-70	-71	86.8144	91.7774	95.5545	95.5467
287	-70	-72	86.8643	91.8381	95.5848	95.577
288	-71	-72	86.914	91.8985	95.615	95.6072
289	-71	-72	86.9635	91.9587	95.6451	95.6374
290	-71	-72	87.0129	92.0187	95.6751	95.6674
291	-71	-72	87.0621	92.0785	95.705	95.6973
292	-72	-72	87.1111	92.1381	95.7348	95.7271
293	-72	-73	87.1599	92.1975	95.7645	95.7568
294	-73	-73	87.2086	92.2567	95.7941	95.7863
295	-74	-74	87.2571	92.3157	95.8236	95.8158
296	-75	-74	87.3055	92.3745	95.853	95.8452
297	-76	-75	87.3537	92.4331	95.8823	95.8745
298	-77	-75	87.4017	92.4914	95.9115	95.9037
299	-78	-75	87.4496	92.5496	95.9406	95.9328
300	-79	-76	87.4973	92.6076	95.9696	95.9618
301	-80	-76	87.5448	92.6655	95.9985	95.9907
302	-80	-76	87.5922	92.7231	96.0273	96.0195
303	-80	-77	87.6395	92.7805	96.056	96.0483
304	-81	-77	87.6865	92.8377	96.0847	96.0769
305	-80	-77	87.7335	92.8948	96.1132	96.1054
306	-79	-78	87.7802	92.9517	96.1416	96.1338
307	-79	-78	87.8269	93.0083	96.17	96.1622
308	-79	-78	87.8733	93.0648	96.1982	96.1904
309	-79	-79	87.9196	93.1211	96.2264	96.2186
310	-79	-79	87.9658	93.1773	96.2544	96.2466
311	-78	-79	88.0118	93.2332	96.2824	96.2746
312	-78	-80	88.0577	93.289	96.3103	96.3025
313	-77	-80	88.1034	93.3446	96.3381	96.3303
314	-76	-81	88.149	93.4	96.3658	96.358
315	-77	-81	88.1944	93.4552	96.3934	96.3856
316	-78	-80	88.2397	93.5103	96.4209	96.4131
317	-76	-79	88.2848	93.5652	96.4484	96.4406
318	-75	-78	88.3299	93.6199	96.4757	96.4679
319	-74	-78	88.3747	93.6744	96.503	96.4952
320	-73	-78	88.4194	93.7288	96.5302	96.5224
321	-73	-78	88.464	93.783	96.5573	96.5495
322	-72	-77	88.5085	93.837	96.5843	96.5765
323	-71	-77	88.5528	93.8909	96.6112	96.6035
324	-71	-77	88.5969	93.9446	96.6381	96.6303
325	-69	-76	88.641	93.9981	96.6649	96.6571
326	-70	-76	88.6849	94.0515	96.6915	96.6838
327	-71	-76	88.7286	94.1047	96.7181	96.7104
328	-72	-75	88.7722	94.1577	96.7447	96.7369
329	-73	-75	88.8157	94.2106	96.7711	96.7633
330	-73	-76	88.8591	94.2634	96.7975	96.7897
331	-75	-76	88.9023	94.3159	96.8237	96.816
332	-75	-76	88.9454	94.3683	96.8499	96.8422
333	-74	-77	88.9884	94.4206	96.8761	96.8683
334	-74	-78	89.0313	94.4727	96.9021	96.8943
335	-74	-78	89.074	94.5246	96.9281	96.9203
336	-75	-79	89.1166	94.5764	96.954	96.9462
337	-76	-79	89.159	94.628	96.9798	96.972
338	-76	-80	89.2014	94.6795	97.0055	96.9977
339	-77	-80	89.2436	94.7308	97.0312	97.0234
340	-77	-80	89.2857	94.782	97.0568	97.049
341	-78	-80	89.3276	94.833	97.0823	97.0745
342	-79	-80	89.3695	94.8838	97.1077	97.0999
343	-79	-81	89.4112	94.9346	97.1331	97.1253
344	-80	-81	89.4528	94.9851	97.1584	97.1506
345	-79	-81	89.4942	95.0356	97.1836	97.1758
346	-79	-82	89.5356	95.0858	97.2087	97.2009
347	-79	-82	89.5768	95.136	97.2338	97.226
348	-80	-82	89.618	95.186	97.2588	97.251
349	-80	-82	89.659	95.2358	97.2837	97.2759
350	-79	-83	89.6998	95.2855	97.3085	97.3008
351	-79	-83	89.7406	95.3351	97.3333	97.3255
352	-78	-83	89.7813	95.3845	97.358	97.3503
353	-77	-84	89.8218	95.4338	97.3827	97.3749
354	-77	-84	89.8622	95.4829	97.4072	97.3995
355	-76	-85	89.9025	95.5319	97.4318	97.424
356	-75	-85	89.9427	95.5808	97.4562	97.4484
357	-74	-85	89.9828	95.6295	97.4805	97.4728
358	-73	-86	90.0228	95.6781	97.5048	97.4971
359	-71	-85	90.0626	95.7266	97.5291	97.5213
360	-70	-85	90.1024	95.7749	97.5532	97.5455
361	-71	-85	90.142	95.8231	97.5773	97.5695
362	-72	-84	90.1815	95.8711	97.6014	97.5936
363	-71	-83	90.2209	95.9191	97.6253	97.6175
364	-72	-83	90.2602	95.9668	97.6492	97.6414
365	-73	-83	90.2994	96.0145	97.673	97.6653
366	-74	-83	90.3385	96.062	97.6968	97.689
367	-78	-84	90.3775	96.1094	97.7205	97.7127
368	-80	-84	90.4164	96.1567	97.7441	97.7364
369	-81	-83	90.4552	96.2038	97.7677	97.7599
370	-82	-83	90.4938	96.2509	97.7912	97.7834
371	-84	-83	90.5324	96.2978	97.8147	97.8069
372	-84	-82	90.5709	96.3445	97.838	97.8303
373	-84	-82	90.6092	96.3911	97.8614	97.8536
374	-85	-82	90.6475	96.4377	97.8846	97.8768
375	-84	-82	90.6856	96.484	97.9078	97.9
376	-84	-81	90.7237	96.5303	97.9309	97.9232
377	-84	-81	90.7616	96.5764	97.954	97.9462
378	-84	-80	90.7995	96.6225	97.977	97.9692
379	-83	-80	90.8372	96.6684	98	97.9922
380	-83	-80	90.8749	96.7141	98.0229	98.0151
381	-80	-80	90.9124	96.7598	98.0457	98.0379
382	-80	-80	90.9499	96.8053	98.0685	98.0607
383	-79	-80	90.9872	96.8507	98.0912	98.0834
384	-79	-79	91.0245	96.896	98.1138	98.106
385	-78	-79	91.0617	96.9412	98.1364	98.1286
386	-77	-78	91.0987	96.9863	98.1589	98.1511
387	-77	-78	91.1357	97.0312	98.1814	98.1736
388	-76	-77	91.1726	97.0761	98.2038	98.196
389	-76	-76	91.2093	97.1208	98.2262	98.2184
390	-76	-77	91.246	97.1654	98.2485	98.2407
391	-75	-78	91.2826	97.2099	98.2707	98.2629
392	-76	-79	91.3191	97.2542	98.2929	98.2851
393	-77	-80	91.3555	97.2985	98.315	98.3073
394	-77	-80	91.3918	97.3426	98.3371	98.3293
395	-77	-80	91.428	97.3867	98.3591	98.3513
396	-77	-80	91.4642	97.4306	98.3811	98.3733
397	-77	-80	91.5002	97.4744	98.403	98.3952
398	-77	-81	91.5362	97.5181	98.4248	98.4171
399	-77	-81	91.572	97.5617	98.4466	98.4389
400	-78	-81	91.6078	97.6052	98.4684	98.4606
401	-78	-81	91.6434	97.6486	98.4901	98.4823
402	-79	-81	91.679	97.6918	98.5117	98.5039
403	-79	-82	91.7145	97.735	98.5333	98.5255
404	-80	-82	91.7499	97.778	98.5548	98.547
405	-80	-83	91.7853	97.821	98.5763	98.5685
406	-80	-83	91.8205	97.8638	98.5977	98.5899
407	-79	-83	91.8557	97.9066	98.6191	98.6113
408	-79	-84	91.8907	97.9492	98.6404	98.6326
409	-79	-84	91.9257	97.9917	98.6616	98.6539
410	-80	-84	91.9606	98.0341	98.6829	98.6751
411	-80	-84	91.9954	98.0765	98.704	98.6962
412	-80	-84	92.0301	98.1187	98.7251	98.7173
413	-80	-84	92.0648	98.1608	98.7462	98.7384
414	-81	-85	92.0993	98.2028	98.7672	98.7594
415	-82	-85	92.1338	98.2447	98.7881	98.7804
416	-82	-86	92.1682	98.2865	98.809	98.8013
417	-83	-87	92.2025	98.3282	98.8299	98.8221
418	-83	-87	92.2367	98.3698	98.8507	98.8429
419	-82	-87	92.2708	98.4114	98.8715	98.8637
420	-82	-88	92.3049	98.4528	98.8922	98.8844
421	-83	-88	92.3389	98.4941	98.9128	98.905
422	-84	-88	92.3728	98.5353	98.9334	98.9256
423	-84	-88	92.4066	98.5764	98.954	98.9462
424	-85	-88	92.4403	98.6174	98.9745	98.9667
425	-86	-88	92.474	98.6584	98.995	98.9872
426	-87	-88	92.5076	98.6992	99.0154	99.0076
427	-87	-89	92.5411	98.7399	99.0357	99.028
428	-86	-89	92.5745	98.7805	99.0561	99.0483
429	-87	-89	92.6078	98.8211	99.0763	99.0685
430	-88	-89	92.6411	98.8615	99.0966	99.0888
431	-89	-90	92.6743	98.9019	99.1167	99.1089
432	-89	-90	92.7074	98.9421	99.1369	99.1291
433	-89	-89	92.7405	98.9823	99.1569	99.1492
434	-88	-89	92.7734	99.0224	99.177	99.1692
435	-88	-89	92.8063	99.0624	99.197	99.1892
436	-87	-88	92.8391	99.1023	99.2169	99.2091
437	-87	-88	92.8718	99.1421	99.2368	99.229
438	-87	-87	92.9045	99.1818	99.2567	99.2489
439	-87	-87	92.9371	99.2214	99.2765	99.2687
440	-86	-87	92.9696	99.2609	99.2962	99.2885
441	-88	-86	93.002	99.3003	99.316	99.3082
442	-86	-86	93.0344	99.3397	99.3356	99.3278
443	-86	-86	93.0667	99.3789	99.3553	99.3475
444	-85	-86	93.0989	99.4181	99.3748	99.3671
445	-84	-86	93.131	99.4572	99.3944	99.3866
446	-84	-84	93.1631	99.4962	99.4139	99.4061
447	-83	-84	93.1951	99.5351	99.4333	99.4256
448	-83	-84	93.227	99.5739	99.4527	99.445
449	-83	-84	93.2589	99.6126	99.4721	99.4643
450	-82	-84	93.2907	99.6513	99.4914	99.4837
451	-82	-84	93.3224	99.6899	99.5107	99.5029
452	-82	-83	93.3541	99.7283	99.53	99.5222
453	-82	-83	93.3856	99.7667	99.5491	99.5414
454	-82	-83	93.4171	99.805	99.5683	99.5605
455	-82	-83	93.4486	99.8432	99.5874	99.5796
456	-82	-83	93.4799	99.8814	99.6065	99.5987
457	-83	-82	93.5112	99.9194	99.6255	99.6177
458	-83	-82	93.5425	99.9574	99.6445	99.6367
459	-83	-82	93.5736	99.9953	99.6634	99.6557
460	-84	-82	93.6047	100.033	99.6823	99.6746
461	-84	-82	93.6358	100.071	99.7012	99.6934
462	-85	-81	93.6667	100.108	99.72	99.7122
463	-86	-81	93.6976	100.146	99.7388	99.731
464	-87	-82	93.7284	100.184	99.7575	99.7498
465	-88	-83	93.7592	100.221	99.7762	99.7685
466	-88	-83	93.7899	100.258	99.7949	99.7871
467	-89	-83	93.8205	100.295	99.8135	99.8057
468	-89	-84	93.8511	100.333	99.8321	99.8243
469	-89	-84	93.8816	100.37	99.8506	99.8429
470	-90	-84	93.912	100.407	99.8691	99.8614
471	-90	-84	93.9424	100.444	99.8876	99.8798
472	-89	-84	93.9727	100.48	99.906	99.8982
473	-89	-84	94.0029	100.517	99.9244	99.9166
474	-89	-84	94.0331	100.554	99.9428	99.935
475	-89	-84	94.0632	100.591	99.9611	99.9533
476	-88	-85	94.0933	100.627	99.9793	99.9715
477	-87	-85	94.1233	100.664	99.9976	99.9898
478	-87	-85	94.1532	100.7	100.016	100.008
479	-87	-85	94.183	100.736	100.034	100.026
480	-86	-85	94.2128	100.772	100.052	100.044
481	-86	-85	94.2426	100.809	100.07	100.062
482	-87	-85	94.2722	100.845	100.088	100.08
483	-86	-86	94.3019	100.881	100.106	100.098
484	-86	-86	94.3314	100.917	100.124	100.116
485	-85	-85	94.3609	100.952	100.142	100.134
486	-85	-85	94.3903	100.988	100.16	100.152
487	-85	-85	94.4197	101.024	100.178	100.17
488	-84	-85	94.449	101.06	100.196	100.188
489	-83	-85	94.4783	101.095	100.213	100.206
490	-83	-85	94.5075	101.131	100.231	100.223
491	-82	-84	94.5366	101.166	100.249	100.241
492	-81	-83	94.5657	101.201	100.266	100.259
493	-80	-85	94.5947	101.237	100.284	100.276
494	-81	-88	94.6236	101.272	100.302	100.294
495	-82	-89	94.6525	101.307	100.319	100.312
496	-82	-89	94.6813	101.342	100.337	100.329
497	-83	-89	94.7101	101.377	100.354	100.347
498	-84	-89	94.7388	101.412	100.372	100.364
499	-86	-90	94.7675	101.447	100.389	100.381
500	-86	-89	94.7961	101.482	100.407	100.399

## Sheet: SC4
Distance	RSS SC4
0	0
5	-15
10	-36
15	-46
30	-51
45	-62
60	-65
75	-64
90	-63
105	-68
120	-60
135	-63
150	-65
165	-69
180	-65
195	-61
210	-81
225	-67
240	-74
255	-74
270	-70
285	-70
300	-75
315	-79
330	-76
345	-80
360	-75
375	-80
390	-76
405	-80
420	-88
435	-90
450	-92
465	-85
480	-86
495	-90

## Sheet: SC5
distance	RSS SC5
0	0
5	-20
10	-40
20	-48
40	-60
60	-64
80	-63
100	-70
120	-68
140	-66
160	-69
180	-67
200	-71
220	-75
240	-80
260	-70
280	-74
300	-70
320	-75
340	-80
360	-81
380	-79
400	-78
420	-80
440	-82
460	-88
480	-90
500	-89

## Sheet: SC6
Index	Distance	Measurement RSS
0	250	-79
1	240	-80
2	230	-76
3	220	-75
4	210	-73
5	200	-70
6	190	-72
7	180	-70
8	170	-73
9	160	-69
10	150	-65
11	140	-68
12	130	-64
13	120	-64
14	110	-62
15	100	-65
16	90	-62
17	80	-61
18	70	-65
19	60	-70
20	50	-68
21	40	-60
22	30	-51
23	20	-45
24	10	-38
25	0	-17
26	10	-40
27	20	-44
28	30	-56
29	40	-60
30	50	-62
31	60	-61
32	70	-69
33	80	-75
34	90	-72
35	100	-73
36	110	-71
37	120	-68
38	130	-64
39	140	-63
40	150	-64
41	160	-68
42	170	-70
43	180	-71
44	190	-73
45	200	-74
46	210	-79
47	220	-75
48	230	-79
49	240	-77
50	250	-75
